# Supplementary material for: Impact of Immunomodulatory Therapy on COVID-19 Vaccine Response in Patients with Autoimmune Inflammatory Rheumatic Diseases
Source: Vaccines (Basel). 2024 Mar 6;12(3):274. doi: 10.3390/vaccines12030274 (PMC10974321; doi:10.3390/vaccines12030274)
Supplement: Supplementary file 1 [file vaccines-12-00274-s001.zip]

Archive with 1 entries (1 files):
- vaccines-2837422-supplementary.pdf
